# Supplementary material for: Novel Mycobacterium tuberculosis Complex Genotype Related to M. caprae
Source: Emerg Infect Dis. 2022 Jul;28(7):1431–6. doi: 10.3201/eid2807.212353 (PMC9239888; doi:10.3201/eid2807.212353)
Supplement: Appendix — Additional information about novel lineage of Mycobacterium species. [file 21-2353-Techapp-s1.xlsx]

## Sheet: Appendix Table 1
Article DOI: https://doi.org/10.3201/eid2807.212353
Novel Mycobacterium tuberculosis Complex Genotype Related to M. caprae
Appendix Table 1. Spoligotypes, octal codes, and CDC type designations of all the samples used for this study
Sample	Sp[oligotype	Octal Code	CDC ID #	CDC Name
IDR2000002359	0000000000000000111111111110111111111100000	000003777377600	1599	BOV
SRR1792164	0000000000000000111111111110111111111100000	000003777377600	1599	BOV
SRR1792165	0000000000000000111111111110111111111100000	000003777377600	1599	BOV
SRR7617662	0000000000000000111111111110111111111100000	000003777377600	1599	BOV
DRR120408	0100000000000000111111111110111111111100000	200003777377600	647	CAP
DRR120409	0100000000000000111111111110111111111100000	200003777377600	647	CAP
Caprae-Allgaeu	0100000000000000111111111110111111111100000	200003777377600	647	CAP
ERR1462578-La2	0100000000000000111111111110111111111100000	200003777377600	647	CAP
ERR1462593-La2	0100000000000000111111111110111111111100000	200003777377600	647	CAP
SRR13888750-La2	0100000000000000111111111110111111111100000	200003777377600	647	CAP
SRR13888774-La2	0100000000000000111111111110111111111100000	200003777377600	647	CAP
SRR13888778-La2	0100000000000000111111111110111111111100000	200003777377600	647	CAP
SRR13888781-La2	0100000000000000111111111110111111111100000	200003777377600	647	CAP
SRR13888783-La2	0100000000000000111111111110111111111100000	200003777377600	647	CAP
SRR13888784-La2	0100000000000000111111111110111111111100000	200003777377600	647	CAP
SRR13888789-La2	0100000000000000111111111110111111111100000	200003777377600	647	CAP
Mtuberculosis-3-0090P6C4	1101111111111111111001111111000010111111111	677777477413771	19	EAI2_MANILLA
Mafricanum-GM041182	1111110001111111111111111111111111111101111	770777777777671	181	AFRI_1
BCG-Mexco	1101111101111110111111111111111111111100000	676773777777600	482	BOVIS1_BCG
BCG-Pasteur1173P2	1101111101111110111111111111111111111100000	676773777777600	482	BOVIS1_BCG
BCG-Tokyo172	1101111101111110111111111111111111111100000	676773777777600	482	BOVIS1_BCG
Mbovis-Mb3601	1101111101111110111111111111111111111100000	676773777777600	482	BOVIS1_BCG
ERR2510183-La2	0100000000000000110111111110100001111100000	200003377207600	644	CAP
ERR2510206-La2	0100000000000000110111111110100001111100000	200003377207600	644	CAP
SRR13888756-La2	0100000000000000110111111110100001111100000	200003377207600	644	CAP
SRR13888757-La2	0100000000000000110111111110100001111100000	200003377207600	644	CAP
SRR13888758-La2	0100000000000000110111111110100001111100000	200003377207600	644	CAP
SRR13888759-La2	0100000000000000110111111110100001111100000	200003377207600	644	CAP
SRR13888761-La2	0100000000000000110111111110100001111100000	200003377207600	644	CAP
SRR13888767-La2	0100000000000000110111111110100001111100000	200003377207600	644	CAP
SRR13888769-La2	0100000000000000110111111110100001111100000	200003377207600	644	CAP
SRR13888772-La2	0100000000000000110111111110100001111100000	200003377207600	644	CAP
SRR13888780-La2	0100000000000000110111111110100001111100000	200003377207600	644	CAP
SRR13888782-La2	0100000000000000110111111110100001111100000	200003377207600	644	CAP
SRR13888786-La2	0100000000000000110111111110100001111100000	200003377207600	644	CAP
SRR13888793-La2	0100000000000000110111111110100001111100000	200003377207600	644	CAP
SRR13888762-La2	0100000000000000111110011110100001111100000	200003717207600	645	CAP
SRR13888763-La2	0100000000000000111110011110100001111100000	200003717207600	645	CAP
SRR13888764-La2	0100000000000000111110011110100001111100000	200003717207600	645	CAP
SRR13888766-La2	0100000000000000111110011110100001111100000	200003717207600	645	CAP
SRR13888768-La2	0100000000000000111110011110100001111100000	200003717207600	645	CAP
SRR13888775-La2	0100000000000000111110011110100001111100000	200003717207600	645	CAP
SRR13888777-La2	0100000000000000111110011110100001111100000	200003717207600	645	CAP
SRR13888779-La2	0100000000000000111110011110100001111100000	200003717207600	645	CAP
SRR13888787-La2	0100000000000000111110011110100001111100000	200003717207600	645	CAP
SRR13888788-La2	0100000000000000111110011110100001111100000	200003717207600	645	CAP
SRR13888791-La2	0100000000000000111110011110100001111100000	200003717207600	645	CAP
SRR13888794-La2	0100000000000000111110011110100001111100000	200003717207600	645	CAP
SRR13888796-La2	0100000000000000111110011110100001111100000	200003717207600	645	CAP
SRR13888749-La2	0100000000000000111111111110100001111100000	200003777207600	646	CAP
SRR13888751-La2	0100000000000000111111111110100001111100000	200003777207600	646	CAP
SRR13888752-La2	0100000000000000111111111110100001111100000	200003777207600	646	CAP
SRR13888753-La2	0100000000000000111111111110100001111100000	200003777207600	646	CAP
SRR13888754-La2	0100000000000000111111111110100001111100000	200003777207600	646	CAP
SRR13888755-La2	0100000000000000111111111110100001111100000	200003777207600	646	CAP
SRR13888765-La2	0100000000000000111111111110100001111100000	200003777207600	646	CAP
SRR13888790-La2	0100000000000000111111111110100001111100000	200003777207600	646	CAP
SRR13888792-La2	0100000000000000111111111110100001111100000	200003777207600	646	CAP
SRR13888798-La2	0100000000000000111111111110100001111100000	200003777207600	646	CAP
Mbovis-86Rv	1101011101001110111110111111111111111100000	656473737777600	668	BOVIS1
Mbovis-AF212297	1101101000001110111111111111111111111100000	664073777777600	683	BOVIS2
ERR2517345-La2	0100000000000000111111111110111011111100000	200003777357600	978	CAP
SRR13888760-La2	0100000000000000110111110000000000000000000	200003370000000	1108	CAP
SRR13888785-La2	0100000000000000110111110000000000000000000	200003370000000	1108	CAP
ERR2815611-La1.1	0101100101111110111111111111111110101100000	262773777772600	1598	BOVIS1
SRR13888770-La2	0100000000000000111110010000000000000000000	200003710000000	Unknown type
SRR13888771-La2	0100000000000000111110010000000000000000000	200003710000000	Unknown type
SRR13888773-La2	0100000000000000111110010000000000000000000	200003710000000	Unknown type
SRR13888776-La2	0100000000000000111111111110111100011100000	200003777361600	Unknown type
SRR13888795-La2	0100000000000000110001111110111111111100000	200003077377600	Unknown type
SRR13888797-La2	0100000000000000110001111110111111111100000	200003077377600	Unknown type
SRR13888799-La2	0100000000000000110101111110100001111100000	200003277207600	Unknown type
ERR181980-La1.1	0101011101000100111111111111000000101100000	256423777402600	Unknown type
ERR161044-La	0101011101000110111111111111000000101100000	256433777402600	Unknown type
ERR212091-La1.1	0101011101000110111111111111000000101100000	256433777402600	Unknown type
SRR8065072-La1.1	0101100101111110111111111111111111101100000	262773777776600	Unknown type
SRR8065075-La1.1	0101100101111110111111111111111011101100000	262773777756600	Unknown type
SRR8065076-La1.1	0101100101111110111111111111111111101100000	262773777776600	Unknown type
SRR8065077-La1.1	0101100101111110111111111111111011101100000	262773777756600	Unknown type
SRR8065083-La1.1	0101100101111110111111111111111111101100000	262773777776600	Unknown type
Mtuberculosis-FDAARGOS-751	1101111001111111111001110000000000111111111	674777470003771	Unknown type
Morygis-MUHC	1110000000000000000000000000000000000101111	700000000000271	Unknown type
Mmicroti-ATCC-19422	0001111000000000000000100000000000001100000	074000020000600	Unknown type
Caprae-NLA000201913	0100000000000000111111111010101111111100000	200003775277600	Unknown type
Caprae-BAA-824	0000000000000000111111001110100001111100000	000003747207600	Unknown type
caprae-MB-2	Failed		Unknown type

## Sheet: Appendix Table 2
Table 2. Presence (P) or Absence (A) of thirty region of differences (RD) in the Mycobacterium lineages used for this study as determined in silico by RD-Analyser.
	20-2359	SRR1792164	SRR1792165	SRR7617662	DRR120408	DRR120409	M. bovis-AF212297	M. bovis-86Rv	M. bovis-Mb3601	BCG-Tokyo172	BCG-Mexico	BCG-Pasteur1173P2	M. caprae-Allgaeu	M. caprae-BAA-824	M. caprae-NLA000201913	M. caprae-MB-2	M. tuberculosis H37Rv	M. tuberculosis-FDAARGOS-751	M. tuberculosis-3-0090P6C4	M. africanum-GM041182	M. orygis-MUHC	M. microti-ATCC-19422	Lineage 8	ERR1462578	SRR13888783	ERR161044	ERR181980	ERR212091	ERR2815611	SRR8065072	SRR8065075	SRR8065076	SRR8065077	SRR8065083	ERR1462593	ERR2510183	ERR2510206	ERR2517345	SRR13888749	SRR13888750	SRR13888751	SRR13888752	SRR13888753	SRR13888754	SRR13888755	SRR13888756	SRR13888757	SRR13888758	SRR13888759
RD9	A	A	A	A	A	A	A	A	A	A	A	A	A	A	A	A	P	P	P	A	A	A	P	A	A	A	A	A	A	A	A	A	A	A	A	A	A	A	A	A	A	A	A	A	A	A	A	A	A
RD711	P	P	P	P	P	P	P	P	P	P	P	P	P	P	P	P	P	P	P	P	P	P	P	P	P	P	P	P	P	P	P	P	P	P	P	P	P	P	P	P	P	P	P	P	P	P	P	P	P
RD702	P	P	P	P	P	P	P	P	P	P	P	P	P	P	P	P	P	P	P	A	P	P	P	P	P	P	P	P	P	P	P	P	P	P	P	P	P	P	P	P	P	P	P	P	P	P	P	P	P
RD4	A	P	P	P	P	P	A	A	A	A	A	A	P	P	P	P	P	P	P	P	P	P	P	A	A	A	A	A	A	A	A	A	A	A	P	P	P	P	P	P	P	P	P	P	P	P	P	P	P
RD1bcg	P	P	P	P	P	P	P	P	P	A	A	A	P	P	P	P	P	P	P	P	P	P	P	P	P	P	P	P	P	P	P	P	P	P	P	P	P	P	P	P	P	P	P	P	P	P	P	P	P
RD1mic	P	P	P	P	P	P	P	P	P	P	P	P	P	P	P	P	P	P	P	P	P	A	P	P	P	P	P	P	P	P	P	P	P	P	P	P	P	P	P	P	P	P	P	P	P	P	P	P	P
RD2seal	P	P	P	P	P	P	P	P	P	P	A	A	P	P	P	P	P	P	P	P	P	P	P	P	P	P	P	P	P	P	P	P	P	P	P	P	P	P	P	P	P	P	P	P	P	P	P	P	P
RD2bcg	P	P	P	P	P	P	P	P	P	P	A	A	P	P	P	P	P	P	P	P	P	P	P	P	P	P	P	P	P	P	P	P	P	P	P	P	P	P	P	P	P	P	P	P	P	P	P	P	P
RD7	A	A	A	A	A	A	A	A	A	A	A	A	A	A	A	A	P	P	A	A	A	A	P	A	A	A	A	A	A	A	A	A	A	A	A	A	A	A	A	A	A	A	A	A	A	A	A	A	A
RD8	A	A	A	A	A	A	A	A	A	A	A	A	A	A	A	A	P	P	P	A	A	A	P	A	A	A	A	A	A	A	A	A	A	A	A	A	A	A	A	A	A	A	A	A	A	A	A	A	A
RD10	A	A	A	A	A	A	A	A	A	A	A	A	A	A	A	A	P	P	P	A	A	A	P	A	A	A	A	A	A	A	A	A	A	A	A	A	A	A	A	A	A	A	A	A	A	A	A	A	A
RD12bovis	A	A	A	A	A	A	A	A	A	A	A	A	A	A	A	A	P	P	P	P	A	P	P	A	A	A	A	A	A	A	A	A	A	A	A	A	A	A	A	A	A	A	A	A	A	A	A	A	A
RD12can	P	P	P	P	P	P	P	A	P	P	P	P	P	A	A	A	P	P	P	P	P	A	P	P	P	P	P	P	P	P	P	P	P	P	P	P	P	P	P	P	P	P	P	P	P	P	P	P	P
RD105	P	P	P	P	P	P	P	P	P	P	P	P	P	P	P	P	P	P	P	P	P	P	P	P	P	P	P	P	P	P	P	P	P	P	P	P	P	P	P	P	P	P	P	P	P	P	P	P	P
RD239	P	P	P	P	P	P	P	P	P	P	P	P	P	P	P	P	P	A	A	P	P	P	P	P	P	P	P	P	P	P	P	P	P	P	P	P	P	P	P	P	P	P	P	P	P	P	P	P	P
RD750	P	P	P	P	P	P	P	P	P	P	P	P	P	P	P	P	P	P	P	P	P	P	P	A	A	P	P	P	P	P	P	P	P	P	P	P	P	P	P	P	P	P	P	P	P	P	P	P	P
RD142	P	P	P	P	P	P	P	P	P	P	P	P	P	P	P	P	P	P	P	P	P	P	P	P	P	P	P	P	P	P	P	P	P	P	P	P	P	P	P	P	P	P	P	P	P	P	P	P	P
RD150	P	P	P	P	P	P	P	P	P	P	P	P	P	P	P	P	P	P	P	P	P	P	P	P	P	P	P	P	P	P	P	P	P	P	P	P	P	P	P	P	P	P	P	P	P	P	P	P	P
RD181	P	P	P	P	P	P	P	P	P	P	P	P	P	P	P	P	P	P	P	P	P	P	P	P	P	P	P	P	P	P	P	P	P	P	P	P	P	P	P	P	P	P	P	P	P	P	P	P	P
RD207	P	P	P	P	P	P	P	P	P	P	P	P	P	P	P	P	P	P	P	P	P	P	P	P	P	P	P	P	P	P	P	P	P	P	P	P	P	P	P	P	P	P	P	P	P	P	P	P	P
RD115	P	P	P	P	P	P	P	P	P	P	P	P	P	P	P	P	P	P	P	P	P	P	P	P	P	P	P	P	P	P	P	P	P	P	P	P	P	P	P	P	P	P	P	P	P	P	P	P	P
RD122	P	P	P	P	P	P	P	P	P	P	P	P	P	P	P	P	P	P	P	P	P	P	P	P	P	P	P	P	P	P	P	P	P	P	P	P	P	P	P	P	P	P	P	P	P	P	P	P	P
RD174	P	P	P	P	P	P	P	P	P	P	P	P	P	P	P	P	P	P	P	P	P	P	P	P	P	P	P	P	P	P	P	P	P	P	P	P	P	P	P	P	P	P	P	P	P	P	P	P	P
RD182	P	P	P	P	P	P	P	P	P	P	P	P	P	P	P	P	P	P	P	P	P	P	P	P	P	P	P	P	P	P	P	P	P	P	P	P	P	P	P	P	P	P	P	P	P	P	P	P	P
RD183	P	P	P	P	P	P	P	P	P	P	P	P	P	P	P	P	P	P	P	P	P	P	P	P	P	P	P	P	P	P	P	P	P	P	P	P	P	P	P	P	P	P	P	P	P	P	P	P	P
RD193	P	P	P	P	P	P	P	P	P	P	P	P	P	P	P	P	P	P	P	P	P	P	P	P	P	P	P	P	P	P	P	P	P	P	P	P	P	P	P	P	P	P	P	P	P	P	P	P	P
RD219	P	P	P	P	P	P	P	P	P	P	P	P	P	P	P	P	P	P	P	P	P	P	P	P	P	P	P	P	P	P	P	P	P	P	P	P	P	P	P	P	P	P	P	P	P	P	P	P	P
RD724	P	P	P	P	P	P	P	P	P	P	P	P	P	P	P	P	P	P	P	P	P	P	P	P	P	P	P	P	P	P	P	P	P	P	P	P	P	P	P	P	P	P	P	P	P	P	P	P	P
RD726	P	P	P	P	P	P	P	P	P	P	P	P	P	P	P	P	P	P	P	P	P	P	P	P	P	P	P	P	P	P	P	P	P	P	P	P	P	P	P	P	P	P	P	P	P	P	P	P	P
RD761	P	P	P	P	P	P	P	P	P	P	P	P	A	P	P	P	P	P	P	P	P	P	P	A	A	P	P	P	P	P	P	P	P	P	P	P	P	P	P	P	P	P	P	P	P	P	P	P	P
[truncated: 39 more columns]
